# Supplementary material for: Development of a Recycling Process and Characterization of EVA, PVDF, and PET Polymers from End-of-Life PV Modules
Source: Materials (Basel). 2024 Feb 8;17(4):821. doi: 10.3390/ma17040821 (PMC10890113; doi:10.3390/ma17040821)
Supplement: Supplementary file 1 [file materials-17-00821-s001.zip]

Archive with 1 entries (1 files):
- materials-2842574-supplementary.pdf
